# Supplementary material for: Genome-Wide Association Study of Body Weight in Chicken F2 Resource Population
Source: PLoS One. 2011 Jul 14;6(7):e21872. doi: 10.1371/journal.pone.0021872 (PMC3136483; doi:10.1371/journal.pone.0021872)
Supplement: Table S1 — Associated SNP with genome-wise significance of suggestive association for body weight traits. (XLS) [file pone.0021872.s002.xls]

## Sheet: Table S1
Table S1. Associated SNP with genome-wise significance of suggestive association for body weight traits.
Trait	SNP ID	Chr	Position	Nearest Gene	SNP	FA	FAW	FAR	FAS	P_ori	P_adj
BW1	Gga_rs14111285	18	5449807	139kb U CA10, 182kb U KIF2B	A/G	G	0.288	0.25	0.315789	2.401e-05	0.3188
BW1	Gga_rs13840991	1	27417298	149kb D FoxP2, 271kb D TFE-C	A/G	A	0.279	0.375	0.184211	2.47e-05	0.3256
BW2	Gga_rs14373326	3	71061533	51kb U Blimp-1	A/G	G	0.542	0.708333	0.527778	8.373e-06	0.1494
BW2	Gga_rs14617634	7	25629936	28kb U GYPC	A/C	A	0.232	0.291667	0.0526316	1.102e-05	0.1864
BW2	Gga_rs14257813	2	151769365	15kb U Novel Gene	A/G	A	0.549	0.666667	0.263158	1.496e-05	0.2391
BW2	GGaluGA094543	13	10551597	1kb U SPINK1	A/G	G	0.223	0.333333	0.105263	2.007e-05	0.2982
BW2	GGaluGA193314	24	5354998	PCSK7	A/G	A	0.473	0.583333	0.583333	3.262e-05	0.4149
BW2	Gga_rs14057832	13	8353034	GRPEL2	A/G	A	0.744	0.25	0.305556	3.663e-05	0.4462
BW4	Gga_rs14256283	2	153589492	92kb D BAI1, 73kb D ARC	A/G	G	0.411	0.5	0.222222	2.495e-05	0.3551
BW5	Gga_rs14086449	14	14540492	C16orf30	A/G	A	0.848	0.75	0.973684	4.397e-06	0.1026
BW5	GGaluGA013334	1	39931277	OSBPL8	A/G	G	0.234	0.375	0.0263158	9.353e-06	0.1906
BW6	Gga_rs14152869	2	23997380	DYNC1I1	A/G	A	0.283	0.583333	0.111111	1.727e-05	0.3113
BW6	GGaluGA264032	4	69046579	GABRG1	A/C	C	0.152	0.5	0.0526316	1.813e-05	0.3231
BW6	GGaluGA264118	4	69484266	3kb U GNPDA2	A/G	G	0.846	0.5	0.0526316	1.813e-05	0.3231
BW6	GGaluGA266058	4	79194441	LDB2,4kb U gga-mir-1602	A/G	A	0.458	0.541667	0.416667	2.753e-05	0.4235
BW6	Gga_rs14199520	2	68171926	35kb D GMDS	A/G	G	0.857	0.25	0	2.841e-05	0.4319
BW6	Gga_rs16430063	4	69505174	Q5ZLP7, YIPF7	A/G	G	0.143	0.458333	0.0789474	3.209e-05	0.4645
BW7	Gga_rs14369929	3	68444012	TUBE1	A/G	A	0.683	0.708333	0.0789474	8.15e-06	0.2051
BW7	Gga_rs15388111	3	75224669	KLHL32	A/G	G	0.484	0.708333	0.388889	1.1e-05	0.2523
BW7	Gga_rs15620544	4	79605389	FBXL5	A/G	A	0.635	0.583333	0.222222	1.584e-05	0.3218
BW7	Gga_rs14199520	2	68171926	35kb D GMDS	A/G	G	0.857	0.25	0	1.609e-05	0.3255
BW7	Gga_rs13939265	1	134871532	OCA2	A/G	A	0.551	0.708333	0.631579	2.243e-05	0.4018
BW7	Gga_rs13572159	3	57152061	BCLAF1	A/C	A	0.348	0.416667	0.166667	2.717e-05	0.4507
BW7	GGaluGA260534	4	56831354	151kb U NDST3	A/G	G	0.545	0.666667	0.552632	3.103e-05	0.4882
BW7	Gga_rs15617158	11	12402721	7kb U BEAN, 20kb D CDH5	A/C	A	0.536	0.291667	0.5	3.346e-05	0.5094
BW7	Gga_rs13689272	3	64156408	170kb U HSF2, 244kb U Novel Gene	A/G	G	0.303	0.625	0.25	3.517e-05	0.5224
BW8	Gga_rs15620544	4	79605389	FBXL5	A/G	A	0.635	0.583333	0.222222	2.501e-06	0.08348
BW8	Gga_rs15617158	11	12402721	7kb U BEAN, 20kb D CDH5	A/C	A	0.536	0.291667	0.5	1.467e-05	0.3059
BW9	Gga_rs15620544	4	79605389	FBXL5	A/G	A	0.635	0.583333	0.222222	2.018e-06	0.05104
BW9	Gga_rs16434462	4	74867005	137kb U LOC769270	A/G	G	0.6	0.791667	0.131579	3.638e-06	0.08596
BW9	Gga_rs14489341	4	74649803	75kb D LOC769270	A/G	G	0.6	0.791667	0.184211	4.919e-06	0.1118
BW9	Gga_rs15618356	4	77546388	KCNIP4	A/G	G	0.676	0.541667	0	7.527e-06	0.1571
BW9	GGaluGA264032	4	69046579	GABRG1	A/C	C	0.152	0.5	0.0526316	8.431e-06	0.1718
BW9	GGaluGA264118	4	69484266	3kb U GNPDA2	A/G	G	0.846	0.5	0.0526316	8.431e-06	0.1718
BW9	Gga_rs15617158	11	12402721	7kb U BEAN, 20kb D CDH5	A/C	A	0.536	0.291667	0.5	1.139e-05	0.2162
BW9	Gga_rs16430063	4	69505174	Q5ZLP7, YIPF7	A/G	G	0.143	0.458333	0.0789474	1.199e-05	0.2248
BW9	Gga_rs16438236	4	80234478	87kb U BOD1L	A/G	G	0.417	0.625	0.0789474	1.348e-05	0.2445
BW9	Gga_rs14199520	2	68171926	35kb D GMDS	A/G	G	0.857	0.25	0	1.586e-05	0.2751
BW9	Gga_rs15628866	4	83051637	130kb U Grpel1	A/G	A	0.478	0.666667	0.166667	2.038e-05	0.328
BW9	GGaluGA155388	2	83674546	223kb U COBL	A/G	G	0.728	0.5	0.0526316	2.89e-05	0.4117
BW9	GGaluGA264296	4	70100844	ATP8A1	A/G	G	0.232	0.333333	0.157895	2.975e-05	0.4189
BW9	Gga_rs13939265	1	134871532	OCA2	A/G	A	0.551	0.708333	0.631579	3.272e-05	0.4439
BW9	Gga_rs13797765	1	156290716	103kb U Pseudogene	A/G	G	0.587	0.625	0.210526	3.66e-05	0.4738
BW10	Gga_rs16434462	4	74867005	137kb U LOC769270	A/G	G	0.6	0.791667	0.131579	1.981e-06	0.06032
BW10	Gga_rs14489341	4	74649803	75kb D LOC769270	A/G	G	0.6	0.791667	0.184211	2.569e-06	0.07436
BW10	GGaluGA264032	4	69046579	GABRG1	A/C	C	0.152	0.5	0.0526316	3.771e-06	0.1032
BW10	GGaluGA264118	4	69484266	3kb U GNPDA2	A/G	G	0.846	0.5	0.0526316	3.771e-06	0.1032
BW10	Gga_rs15618356	4	77546388	KCNIP4	A/G	G	0.676	0.541667	0	4.627e-06	0.1209
BW10	Gga_rs16430063	4	69505174	Q5ZLP7, YIPF7	A/G	G	0.143	0.458333	0.0789474	6.561e-06	0.1597
BW10	Gga_rs16693443	4	75385900	71kb D STIM2	A/G	A	0.527	0.875	0.315789	8.778e-06	0.2
BW10	Gga_rs15628866	4	83051637	130kb U Grpel1	A/G	A	0.478	0.666667	0.166667	9.785e-06	0.2184
BW10	Gga_rs14373757	3	71493024	POPD1	A/G	G	0.502	0.625	0.368421	1.455e-05	0.2839
BW10	Gga_rs14489721	4	75459666	STIM2	A/C	A	0.502	0.75	0.447368	1.548e-05	0.2964
BW10	GGaluGA264296	4	70100844	ATP8A1	A/G	G	0.232	0.333333	0.157895	1.573e-05	0.3
BW10	Gga_rs13797765	1	156290716	103kb U Pseudogene	A/G	G	0.587	0.625	0.210526	1.594e-05	0.3025
BW10	Gga_rs13774440	4	75313369	144kb D STIM2	A/G	A	0.395	0.75	0.0263158	1.857e-05	0.3337
BW10	Gga_rs14486763	4	70096284	ATP8A1	A/G	G	0.217	0.291667	0.210526	3.17e-05	0.4637
BW10	Gga_rs15617158	11	12402721	7kb U BEAN, 20kb D CDH5	A/C	A	0.536	0.291667	0.5	3.503e-05	0.4899
BW11	Gga_rs14373757	3	71493024	POPD1	A/G	G	0.502	0.625	0.368421	4.552e-06	0.1074
BW11	GGaluGA264296	4	70100844	ATP8A1	A/G	G	0.232	0.333333	0.157895	8.305e-06	0.179
BW11	Gga_rs15618356	4	77546388	KCNIP4	A/G	G	0.676	0.541667	0	8.685e-06	0.1849
BW11	Gga_rs16434767	4	75515040	28kb U STIM2, 29kb D TBC1D19	A/G	G	0.295	0.458333	0.289474	9.344e-06	0.1959
BW11	Gga_rs16693443	4	75385900	71kb D STIM2	A/G	A	0.527	0.875	0.315789	1.045e-05	0.2133
BW11	Gga_rs16432721	4	71673191	73kb U KLF3, 92kb D TBC1D1	A/G	A	0.163	0.291667	0.0833333	1.052e-05	0.2144
BW11	Gga_rs15616146	4	74590472	135kb D LOC769270	A/G	A	0.27	0.416667	0.184211	1.204e-05	0.2393
BW11	Gga_rs16434360	4	74680654	45kb D LOC769270	A/G	A	0.73	0.416667	0.131579	1.204e-05	0.2393
BW11	Gga_rs14486763	4	70096284	ATP8A1	A/G	G	0.217	0.291667	0.210526	1.269e-05	0.249
BW11	Gga_rs14491868	4	79725590	3kb U C1QTNF7, 51kb D CPEB2	A/C	C	0.46	0.625	0.416667	1.565e-05	0.2887
BW11	Gga_rs15620544	4	79605389	FBXL5	A/G	A	0.635	0.583333	0.222222	1.797e-05	0.3187
BW11	GGaluGA266878	4	81679813	119kb D NSG1, 94kb U CHOX-7	A/G	A	0.581	0.458333	0.342105	1.978e-05	0.3386
BW11	Gga_rs13774440	4	75313369	144kb D STIM2	A/G	A	0.395	0.75	0.0263158	2.273e-05	0.3711
BW11	Gga_rs14489721	4	75459666	STIM2	A/C	A	0.502	0.75	0.447368	2.487e-05	0.3919
BW11	Gga_rs13956061	1	152391681	142kb U gga-mir-17-92 cluster, 164kb U GPC5	A/G	A	0.433	0.583333	0.342105	2.519e-05	0.3953
BW11	Gga_rs15178951	20	11715985	31kb D BMP7	A/G	A	0.549	0.708333	0.105263	3.35e-05	0.4689
BW12	Gga_rs15616146	4	74590472	135kb D LOC769270	A/G	A	0.27	0.416667	0.184211	2.033e-06	0.08544
BW12	Gga_rs16434360	4	74680654	45kb D LOC769270	A/G	A	0.73	0.416667	0.131579	2.033e-06	0.08544
BW12	GGaluGA264296	4	70100844	ATP8A1	A/G	G	0.232	0.333333	0.157895	3.059e-06	0.1198
BW12	GGaluGA266878	4	81679813	119kb D NSG1, 94kb U CHOX-7	A/G	A	0.581	0.458333	0.342105	3.082e-06	0.1202
BW12	Gga_rs16693443	4	75385900	71kb D STIM2	A/G	A	0.527	0.875	0.315789	3.289e-06	0.1269
BW12	Gga_rs14486763	4	70096284	ATP8A1	A/G	G	0.217	0.291667	0.210526	5.252e-06	0.182
BW12	Gga_rs14491868	4	79725590	3kb U C1QTNF7, 51kb D CPEB2	A/C	C	0.46	0.625	0.416667	6.112e-06	0.2034
BW12	Gga_rs14294015	24	2294667	OPCML	A/C	A	0.175	0.25	0.0526316	7.696e-06	0.2369
BW12	GGaluGA191464	24	2288322	OPCML	A/G	G	0.172	0.25	0.157895	9.055e-06	0.266
BW12	Gga_rs15620544	4	79605389	FBXL5	A/G	A	0.635	0.583333	0.222222	9.241e-06	0.2694
BW12	Gga_rs14373757	3	71493024	POPD1	A/G	G	0.502	0.625	0.368421	1.001e-05	0.2852
BW12	Gga_rs14489721	4	75459666	STIM2	A/C	A	0.502	0.75	0.447368	1.011e-05	0.2873
BW12	Gga_rs14269721	20	2206807	Cbfa2t2	A/G	A	0.279	0.75	0.555556	1.346e-05	0.3467
BW12	Gga_rs13774440	4	75313369	144kb D STIM2	A/G	A	0.395	0.75	0.0263158	1.368e-05	0.3506
BW12	Gga_rs13956061	1	152391681	142kb U gga-mir-17-92 cluster, 164kb U GPC5	A/G	A	0.433	0.583333	0.342105	1.517e-05	0.3763
BW12	Gga_rs14494353	4	82243873	24kb U CRMP-1, 15kb D LOC422853	A/G	A	0.768	0.291667	0.0277778	1.723e-05	0.4106
BW12	Gga_rs15178951	20	11715985	31kb D BMP7	A/G	A	0.549	0.708333	0.105263	2.3e-05	0.4917
BW12	Gga_rs13938340	1	134107439	PPP2R3B	A/G	G	0.458	0.666667	0.315789	2.385e-05	0.5011
BW12	Gga_rs14492276	4	80201488	120kb U BOD1L	A/G	A	0.333	0.583333	0.0526316	2.524e-05	0.5185
BW12	Gga_rs14109289	18	3500034	LOC769717	A/G	A	0.21	0.291667	0.184211	2.59e-05	0.526
BW12	Gga_rs15172250	20	4577207	65kb D MAFB	A/G	G	0.788	0.875	0.736842	2.62e-05	0.5298
BW12	GGaluGA263841	4	68441578	TXK	A/G	A	0.196	0.333333	0.0263158	2.738e-05	0.5443
BW12	Gga_rs13955078	1	151009304	GPC6	A/G	G	0.442	0.416667	0.394737	3.114e-05	0.5851
BW12	GGaluGA308146	7	1595569	221kb U ZC3H15, 190kb D ZNF80	A/G	G	0.734	0.333333	0.222222	3.137e-05	0.5874
BW12	Gga_rs15628866	4	83051637	130kb U Grpel1	A/G	A	0.478	0.666667	0.166667	3.483e-05	0.6215
BW12	GGaluGA105506	14	14891297	LOC416752	A/G	G	0.289	0.166667	0.416667	3.567e-05	0.6284
ADG6	Gga_rs14152869	2	23997380	DYNC1I1	A/G	A	0.283	0.583333	0.111111	6.991e-06	0.1606
ADG6	GGaluGA264032	4	69046579	GABRG1	A/C	C	0.152	0.5	0.0526316	2.646e-05	0.4149
ADG6	GGaluGA264118	4	69484266	3kb U GNPDA2	A/G	G	0.846	0.5	0.0526316	2.646e-05	0.4149
ADG12	Gga_rs16693443	4	75385900	71kb D STIM2	A/G	A	0.527	0.875	0.315789	2.238e-06	0.1055
ADG12	Gga_rs13939265	1	134871532	OCA2	A/G	A	0.551	0.708333	0.631579	2.563e-06	0.117
ADG12	Gga_rs16434767	4	75515040	28kb U STIM2, 29kb D TBC1D19	A/G	G	0.295	0.458333	0.289474	3.178e-06	0.1387
ADG12	GGaluGA264296	4	70100844	ATP8A1	A/G	G	0.232	0.333333	0.157895	3.377e-06	0.1455
ADG12	Gga_rs16432721	4	71673191	73kb U KLF3, 92kb D TBC1D1	A/G	A	0.163	0.291667	0.0833333	3.738e-06	0.1562
ADG12	Gga_rs14486763	4	70096284	ATP8A1	A/G	G	0.217	0.291667	0.210526	4.673e-06	0.1838
ADG12	Gga_rs15616146	4	74590472	135kb D LOC769270	A/G	A	0.27	0.416667	0.184211	7.148e-06	0.2516
ADG12	Gga_rs16434360	4	74680654	45kb D LOC769270	A/G	A	0.73	0.416667	0.131579	7.148e-06	0.2516
ADG12	Gga_rs14491868	4	79725590	3kb U C1QTNF7, 51kb D CPEB2	A/C	C	0.46	0.625	0.416667	7.559e-06	0.262
ADG12	GGaluGA266878	4	81679813	119kb D NSG1, 94kb U CHOX-7	A/G	A	0.581	0.458333	0.342105	8.503e-06	0.2839
ADG12	Gga_rs13774440	4	75313369	144kb D STIM2	A/G	A	0.395	0.75	0.0263158	1.137e-05	0.3497
ADG12	Gga_rs14489721	4	75459666	STIM2	A/C	A	0.502	0.75	0.447368	1.179e-05	0.3598
ADG12	Gga_rs13938340	1	134107439	PPP2R3B	A/G	G	0.458	0.666667	0.315789	1.536e-05	0.4266
ADG12	Gga_rs14494353	4	82243873	24kb U CRMP-1, 15kb D LOC422853	A/G	A	0.768	0.291667	0.0277778	1.869e-05	0.485
ADG12	Gga_rs14109289	18	3500034	LOC769717	A/G	A	0.21	0.291667	0.184211	1.945e-05	0.4971
ADG12	Gga_rs13955078	1	151009304	GPC6	A/G	G	0.442	0.416667	0.394737	2.075e-05	0.5173
ADG12	Gga_rs14294015	24	2294667	OPCML	A/C	A	0.175	0.25	0.0526316	2.147e-05	0.5281
ADG12	Gga_rs13956061	1	152391681	142kb U gga-mir-17-92 cluster, 164kb U GPC5	A/G	A	0.433	0.583333	0.342105	2.295e-05	0.5496
ADG12	Gga_rs14373757	3	71493024	POPD1	A/G	G	0.502	0.625	0.368421	2.748e-05	0.6113
ADG12	GGaluGA191464	24	2288322	OPCML	A/G	G	0.172	0.25	0.157895	2.792e-05	0.617
ADG12	Gga_rs14269721	20	2206807	Cbfa2t2	A/G	A	0.279	0.75	0.555556	3.334e-05	0.6762
ADG12	Gga_rs16255470	3	40205813	8kb U SLC35F3	A/C	C	0.719	0.333333	0.263158	3.587e-05	0.6995
ADG12	Gga_rs15620544	4	79605389	FBXL5	A/G	A	0.635	0.583333	0.222222	3.597e-05	0.7
ADG12	Gga_rs15616686	4	75364420	92kb D STIM2	A/G	A	0.625	0.625	0.0789474	3.672e-05	0.7062
ADG12	Gga_rs14489900	4	75636707	32kb U TBC1D19, 1k D CCKAR, 15kb U RBPJk	A/C	A	0.556	0.625	0.263158	3.723e-05	0.7095
